# Supplementary material for: Multiformin-Type Azaphilones Prevent SARS-CoV-2 Binding to ACE2 Receptor
Source: Cells. 2022 Dec 25;12(1):83. doi: 10.3390/cells12010083 (PMC9818685; doi:10.3390/cells12010083)
Supplement: Supplementary file 1 [file cells-12-00083-s001.zip]

Archive with 1 entries (1 files):
- cells-1828244-supplementary.pdf
